# Supplementary material for: Linking warming effects on phenology, demography, and range expansion in a migratory bird population
Source: Ecol Evol. 2019 Feb 14;9(5):2365–75. doi: 10.1002/ece3.4746 (PMC6405501; doi:10.1002/ece3.4746)
Supplement: Supplementary file 2 [file ECE3-9-2365-s002.xlsx]

## Sheet: lay_junetemp
Data from:
Alves et al. “Linking warming effects on phenology, demography and range expansion in a migratory bird population.”
mean_laydate	SE(laydate)	mean_JunTemp		cumulativetemp	days_to_fledge
36.5	3.8267	9.3		1361.4	29
31.2667	1.5321	10.9		1380.9	28
30	3.783	10.9		1420.1	27
35	1.7321	10.5		1387.1	33
25.3333	1.6291	11.2		1445.3	28
40.4375	2.5083	9.2		1473.3	29
33	1.5927	11		1339.9	24
39.6316	1.9694	9.8		1305.2	32
				1338.1	27
				1717.3	27
				1731.9	29
				1741.4	22
				1593.3	24
				1661.1	24
				1578.2	27
				1725.5	22
				1732.1	23
				1711.1	22

## Sheet: RecruitModel
recruit	hatchdate	year		recruit	hatchdate	year		recruit	hatchdate	year
1	71	0		1	58	2		1	57	4
1	74	0		1	60	2		0	53	4
0	70	0		0	55	2		0	55	4
1	67	0		0	59	2		1	53	4
1	72	0		1	53	2		0	59	5
1	72	0		1	57	2		0	65	5
1	66	0		1	46	2		0	61	5
1	71	0		1	59	2		0	61	5
1	63	0		1	56	2		0	64	5
0	68	0		1	55	2		0	58	5
1	65	0		1	55	2		0	45	5
1	60	0		1	44	2		0	45	5
1	59	0		1	54	2		0	66	5
0	50	0		0	52	2		0	68	5
0	47	0		1	54	2		1	65	5
1	50	0		0	59	2		0	66	5
0	67	1		0	58	2		1	66	5
0	74	1		1	51	2		0	65	5
1	70	1		1	51	2		1	68	5
1	68	1		1	51	2		1	65	5
1	64	1		1	48	2		0	74	5
0	61	1		1	46	2		0	41	5
1	60	1		1	43	2		0	41	5
1	63	1		1	44	2		1	68	5
0	54	1		1	56	3		0	42	5
1	52	1		1	63	3		0	64	5
0	49	1		0	64	3		0	44	5
1	48	1		1	63	3		0	40	5
0	48	1		0	48	3		0	40	5
0	66	2		1	45	3		0	45	5
1	72	2		1	44	3		0	41	5
0	67	2		0	65	3		1	62	5
1	66	2		1	42	3		0	68	5
0	72	2		1	59	3		1	68	5
1	67	2		1	62	3		0	44	5
1	66	2		1	49	3		0	64	5
0	66	2		1	44	3		0	54	5
1	70	2		1	44	3		1	68	5
0	70	2		0	42	3		1	62	5
0	69	2		0	40	3		0	41	5
1	67	2		1	65	3		0	58	5
0	64	2		1	39	3		0	68	5
1	63	2		0	70	4		0	68	5
1	66	2		1	62	4		1	63	5
0	63	2		1	67	4		1	61	5
1	63	2		1	66	4		1	68	5
1	58	2		0	65	4		1	56	5
1	61	2		1	59	4		0	62	5
1	57	2		1	61	4		1	40	5
recruit	hatchdate	year		recruit	hatchdate	year		recruit	hatchdate	year
1	58	5		1	58	5		0	66	6
1	61	5		1	53	5		0	74	6
0	60	5		1	51	5		1	64	6
1	62	5		1	59	5		1	62	6
1	58	5		1	39	5		0	77	6
0	53	5		1	42	5		1	73	6
0	75	5		1	50	5		0	77	6
1	57	5		1	49	5		0	61	6
1	57	5		0	58	5		0	69	6
0	73	5		1	57	5		0	78	6
0	63	5		1	48	5		0	69	6
1	58	5		1	48	5		0	63	6
1	61	5		0	56	5		0	72	6
1	64	5		1	55	5		0	65	6
0	60	5		0	40	5		0	69	6
1	57	5		1	54	5		0	69	6
1	56	5		1	46	5		0	69	6
0	60	5		1	54	5		0	61	6
1	57	5		0	51	5		1	64	6
0	60	5		1	60	5		0	69	6
0	69	5		0	52	5		1	74	6
1	56	5		1	52	5		1	61	6
0	61	5		0	54	5		1	60	6
1	64	5		1	53	5		0	51	6
0	56	5		0	59	5		0	68	6
0	55	5		1	54	5		1	68	6
0	54	5		0	51	5		0	69	6
0	55	5		1	45	5		1	60	6
0	60	5		1	50	5		1	73	6
1	59	5		1	50	5		1	59	6
0	59	5		1	49	5		0	50	6
1	53	5		1	46	5		1	61	6
1	60	5		1	48	5		0	73	6
1	54	5		0	73	6		0	61	6
0	60	5		1	63	6		0	59	6
0	61	5		0	62	6		0	62	6
1	49	5		0	62	6		0	62	6
1	51	5		1	64	6		1	73	6
1	60	5		0	64	6		1	60	6
1	47	5		0	74	6		0	73	6
1	60	5		1	53	6		0	73	6
1	58	5		0	53	6		1	70	6
1	58	5		0	64	6		0	79	6
1	51	5		1	67	6		1	72	6
1	51	5		0	72	6		1	67	6
1	47	5		0	72	6		0	67	6
1	59	5		0	71	6		0	67	6
0	60	5		0	73	6		1	58	6
0	64	5		1	62	6		0	72	6
recruit	hatchdate	year		recruit	hatchdate	year		recruit	hatchdate	year
0	67	6		0	66	6		0	57	6
0	74	6		0	60	6		1	54	6
0	72	6		0	59	6		1	52	6
0	72	6		0	61	6		0	58	6
0	73	6		0	67	6		1	56	6
0	71	6		0	68	6		0	56	6
0	70	6		1	52	6		0	52	6
1	66	6		0	63	6		0	58	6
1	65	6		1	58	6		1	52	6
1	67	6		1	51	6		1	57	6
0	64	6		0	61	6		1	46	6
0	70	6		0	61	6		1	45	6
0	69	6		0	67	6		1	58	6
0	64	6		1	66	6		0	69	7
0	70	6		0	62	6		0	71	7
0	63	6		1	52	6		1	71	7
0	69	6		0	66	6		0	69	7
0	63	6		0	67	6		0	68	7
1	66	6		0	62	6		0	68	7
0	65	6		1	65	6		0	70	7
0	70	6		1	60	6		1	68	7
0	67	6		0	61	6		1	75	7
0	70	6		0	57	6		1	70	7
0	68	6		0	65	6		0	69	7
0	71	6		0	63	6		0	73	7
1	64	6		0	61	6		0	69	7
0	68	6		0	58	6		1	71	7
0	62	6		0	65	6		0	63	7
1	68	6		0	60	6		0	64	7
1	66	6		1	62	6		1	62	7
0	62	6		0	63	6		1	61	7
0	70	6		0	62	6		0	62	7
1	69	6		0	64	6		1	67	7
0	64	6		1	57	6		1	59	7
0	52	6		0	58	6		1	63	7
0	68	6		0	60	6		0	66	7
0	68	6		1	48	6		0	57	7
1	63	6		0	64	6		0	56	7
0	65	6		1	62	6		0	61	7
0	65	6		0	56	6		0	56	7
1	67	6		0	57	6		1	57	7
1	52	6		1	62	6		1	64	7
1	63	6		1	47	6		0	56	7
0	63	6		0	56	6		1	62	7
1	56	6		0	62	6		1	55	7
0	56	6		1	48	6		0	59	7
0	64	6		1	61	6		0	55	7
1	67	6		0	47	6		0	60	7
1	66	6		1	63	6		0	58	7
recruit	hatchdate	year		recruit	hatchdate	year		recruit	hatchdate	year
1	55	7		1	52	8		1	52	9
0	49	7		0	54	8		0	60	9
1	53	7		0	52	8		0	57	9
0	55	7		1	56	8		1	57	9
1	54	7		1	51	8		0	57	9
1	57	7		1	52	8		1	53	9
0	53	7		1	49	8		0	59	9
1	55	7		0	50	8		0	57	9
1	55	7		0	50	8		0	53	9
1	51	7		1	52	8		0	57	9
1	51	7		1	53	8		0	57	9
1	46	7		0	49	8		0	56	9
1	51	7		1	54	8		0	53	9
1	52	7		1	55	8		1	59	9
0	51	7		0	52	8		0	51	9
1	46	7		1	51	8		1	56	9
0	50	7		0	50	8		1	58	9
1	52	7		1	53	8		1	40	9
1	49	7		1	42	8		1	40	9
0	51	7		0	48	8		1	47	9
0	65	8		1	61	9		0	58	9
0	68	8		1	64	9		0	46	9
0	70	8		0	64	9		0	48	9
0	62	8		1	61	9		0	53	9
1	63	8		0	64	9		1	46	9
1	59	8		0	67	9		0	47	9
1	68	8		0	70	9		0	51	9
1	68	8		0	70	9		0	38	9
1	68	8		0	71	9		0	50	9
1	65	8		1	69	9		1	51	9
1	55	8		0	66	9		1	55	9
0	58	8		1	63	9		0	54	9
0	58	8		0	60	9		0	45	9
1	64	8		0	70	9		0	52	9
1	59	8		0	58	9		0	49	9
1	56	8		1	60	9		1	44	9
0	53	8		0	59	9		1	51	9
1	54	8		1	58	9		1	49	9
1	53	8		0	65	9		0	49	9
1	61	8		1	65	9		1	49	9
0	55	8		0	62	9		0	43	9
1	53	8		1	66	9		0	42	9
1	60	8		0	55	9		1	41	9
0	57	8		1	60	9		0	41	9
1	59	8		0	63	9		1	45	9
1	61	8		0	60	9		0	41	9
0	53	8		1	52	9		1	48	9
0	52	8		1	60	9		0	44	9
1	52	8		0	61	9		1	38	9
recruit	hatchdate	year		recruit	hatchdate	year		recruit	hatchdate	year
1	45	9		0	68	10		1	45	10
0	48	9		0	61	10		0	48	10
1	44	9		1	51	10		1	45	10
1	38	9		0	52	10		0	42	10
0	60	10		0	57	10		1	39	10
1	59	10		0	64	10		0	43	10
0	59	10		0	57	10		0	53	10
0	58	10		0	54	10		1	45	10
0	62	10		0	56	10		1	49	10
0	59	10		0	55	10		0	39	10
0	70	10		0	58	10		0	41	11
0	62	10		1	66	10		0	65	11
0	42	10		0	49	10		0	68	11
1	45	10		1	58	10		0	67	11
1	42	10		0	54	10		0	65	11
1	45	10		0	50	10		0	65	11
0	60	10		0	56	10		0	67	11
0	62	10		0	54	10		0	71	11
1	42	10		1	57	10		0	72	11
1	45	10		1	53	10		0	71	11
0	62	10		1	51	10		0	71	11
1	42	10		0	56	10		0	65	11
0	46	10		0	51	10		0	63	11
0	56	10		0	54	10		0	55	11
0	45	10		0	56	10		0	40	11
0	58	10		0	50	10		0	40	11
0	42	10		0	48	10		0	56	11
1	42	10		1	55	10		0	67	11
0	55	10		1	52	10		0	53	11
0	58	10		0	54	10		0	56	11
1	53	10		0	45	10		0	66	11
0	54	10		0	52	10		0	67	11
0	42	10		1	55	10		0	67	11
0	67	10		1	51	10		0	54	11
0	58	10		1	45	10		0	57	11
1	53	10		1	51	10		0	54	11
1	53	10		0	57	10		0	65	11
1	42	10		1	44	10		0	57	11
0	54	10		0	52	10		0	56	11
0	67	10		0	43	10		0	57	11
0	68	10		1	43	10		0	55	11
0	64	10		0	50	10		0	55	11
0	67	10		0	48	10		0	56	11
0	67	10		0	47	10		0	71	11
0	59	10		0	50	10		0	54	11
1	57	10		1	43	10		0	52	11
0	56	10		0	47	10		0	62	11
0	59	10		0	48	10		0	53	11
0	55	10		0	46	10		0	63	11
recruit	hatchdate	year		recruit	hatchdate	year		recruit	hatchdate	year
0	54	11		0	54	11		0	50	12
0	56	11		0	56	11		1	53	12
0	57	11		1	53	11		0	51	12
0	57	11		0	55	11		0	61	12
0	57	11		0	49	11		0	65	12
0	63	11		1	53	11		0	69	12
0	53	11		0	52	11		1	56	12
0	55	11		1	53	11		0	50	12
0	69	11		0	51	11		1	50	12
0	62	11		0	53	11		0	51	12
1	57	11		1	52	11		0	50	12
1	69	11		0	53	11		0	50	12
1	50	11		0	44	11		0	43	12
0	53	11		1	57	12		0	62	12
0	53	11		0	51	12		1	51	12
0	57	11		0	51	12		1	51	12
0	74	11		0	50	12		0	50	12
0	69	11		1	56	12		0	50	12
0	42	11		1	51	12		0	53	12
0	54	11		1	63	12		0	56	12
0	55	11		0	63	12		0	55	12
0	54	11		0	56	12		0	67	12
0	42	11		0	51	12		0	60	12
0	41	11		0	50	12		0	67	12
0	62	11		0	49	12		1	63	12
0	61	11		0	59	12		0	65	12
0	65	11		1	60	12		0	55	12
0	57	11		1	45	12		0	68	12
0	61	11		0	46	12		0	59	12
0	59	11		0	46	12		1	59	12
0	59	11		0	45	12		0	59	12
0	59	11		0	64	12		0	66	12
0	62	11		1	64	12		0	59	12
0	67	11		0	59	12		0	67	12
0	59	11		0	68	12		0	62	12
0	67	11		0	68	12		1	58	12
0	63	11		0	63	12		0	58	12
0	58	11		0	64	12		0	57	12
0	55	11		0	63	12		0	66	12
1	57	11		0	60	12		1	63	12
0	59	11		1	46	12		0	57	12
0	66	11		0	64	12		0	65	12
0	63	11		1	50	12		0	65	12
0	58	11		0	60	12		0	64	12
0	60	11		0	62	12		0	62	12
1	60	11		0	44	12		0	55	12
0	55	11		0	62	12		0	61	12
0	57	11		0	59	12		0	62	12
1	58	11		0	50	12		1	61	12
recruit	hatchdate	year		recruit	hatchdate	year
0	60	12		0	55	12
0	63	12		0	51	12
0	54	12		0	52	12
0	55	12		0	52	12
0	52	12		1	49	12
1	62	12		0	46	12
0	52	12		0	53	12
0	52	12		0	49	12
0	60	12		0	53	12
0	60	12		0	48	12
1	54	12		1	50	12
0	55	12		0	42	12
0	56	12		0	48	12
0	53	12		0	44	12
1	52	12		0	50	12
0	60	12		1	49	12
1	62	12		1	42	12
0	61	12		0	46	12
1	61	12		1	48	12
0	57	12		0	41	12
0	60	12		1	45	12
0	49	12		1	44	12
0	58	12		1	72	99
0	52	12		1	71	99
0	48	12		1	73	99
0	59	12		0	66	99
1	57	12		1	66	99
0	51	12		0	66	99
0	49	12		1	53	99
0	49	12		1	63	99
1	47	12		1	52	99
0	59	12		1	61	99
1	56	12		1	60	99
1	54	12		1	58	99
0	48	12		1	55	99
0	55	12
0	46	12
0	47	12
1	57	12
0	55	12
1	48	12
1	54	12
0	54	12
1	55	12
0	52	12
1	52	12
0	54	12
1	53	12
0	47	12

## Sheet: temp_glm
temp_june_decadal	decade	year_col		temp_june_decadal	decade	year_col
6.03	50	1950		3.46	80	1993
5.28	50	1956		6.34	90	1950
6.61	50	1956		6.24	90	1954
5.1	50	1968		5.19	90	1956
5.38	50	1976		6.53	90	1956
4.62	50	1977		5.12	90	1968
3.69	50	1982		4.63	90	1973
3.93333	50	1988		5.4	90	1976
3.77	50	1993		5.5375	90	1977
5.36	60	1950		3.66667	90	1982
5.25	60	1954		5.16	90	1984
5.03333	60	1956		5.375	90	1984
6.87	60	1956		4.68	90	1988
4.475	60	1965		3.97	90	1993
4.69	60	1968
3.76667	60	1973
4.92	60	1976
4.76	60	1977
2.69	60	1982
3.73333	60	1984
1.82	60	1984
3.61	60	1988
3.13	60	1993
5.55	70	1950
5.54	70	1954
6.13	70	1956
5.77	70	1965
4.46	70	1968
4.04	70	1973
5.15	70	1976
4.92	70	1977
3.13	70	1982
4.5	70	1984
4	70	1984
4.13	70	1988
3.49	70	1993
5.55	80	1950
5.58	80	1954
4.175	80	1956
6.16	80	1956
5.81667	80	1965
4.5	80	1968
3.97	80	1973
4.76	80	1976
4.89	80	1977
3.05	80	1982
4.36	80	1984
4.6	80	1984
3.9	80	1988
